# Supplementary material for: PIK3AP1 and SPON2 Genes Are Differentially Methylated in Patients With Periodic Fever, Aphthous Stomatitis, Pharyngitis, and Adenitis (PFAPA) Syndrome
Source: Front Immunol. 2020 Jul 23;11:1322. doi: 10.3389/fimmu.2020.01322 (PMC7390842; doi:10.3389/fimmu.2020.01322)
Supplement: Supplementary file 1 [file Table_1.xlsx]

## Sheet: MeDIP
Supplementary Table 1.1: Identified DMRs with MeDIP Enrichment method
GeneID	No.	Base mean	log2(FC)	StdErr	Wald-Stats	P-value	P-adj	Nominal Error	Peak ID	Region
MACS2_peak_59716	1	12.4819	1.08313	0.184759	5.8624	4.56217e-09	0.000210631	0.000210631	MACS2_peak_46851	10:98425909-98426208
MACS2_peak_19595	2	31.5011	0.896388	0.16066	5.5794	2.41355e-08	0.000557156	0.00111431	MACS2_peak_19595	1:145075322-145076103
MACS2_peak_125246	3	105.61	0.588846	0.116802	5.0414	4.62139e-07	0.00711217	0.0213365	MACS2_peak_125246	16:1786117-1787436
MACS2_peak_150757a	5	84.9955	0.501871	0.102282	4.90676	9.25955e-07	0.00897962	0.0448981	MACS2_peak_150757a	17:41465857-41466835
MACS2_peak_70725	4	16.602	0.887784	0.181287	4.89713	9.72472e-07	0.00897962	0.0359185	MACS2_peak_58230	11:46676463-46677076
MACS2_peak_321420	7	6.61751	0.937343	0.200596	4.67278	2.97144e-06	0.0195983	0.137188	MACS2_peak_321420	7:1852598-1852845
MACS2_peak_88285	6	18.6125	0.782764	0.167485	4.67363	2.95928e-06	0.0195983	0.11759	MACS2_peak_76350	12:50654862-50655117
MACS2_peak_172268	8	9.35173	0.884106	0.194802	4.53849	5.66583e-06	0.0326982	0.261586	MACS2_peak_172268	19:8970973-8971239
MACS2_peak_110530	9	10.426	0.845825	0.190546	4.43896	9.03956e-06	0.0406745	0.36607	MACS2_peak_110530	14:104338169-104338408
MACS2_peak_169303	10	27.3062	0.630608	0.14165	4.45186	8.51298e-06	0.0406745	0.406745	MACS2_peak_169303	19:1482082-1482463
MACS2_peak_282884	11	16.9809	0.758675	0.171492	4.42396	9.6909e-06	0.0406745	0.447419	MACS2_peak_282884	5:16448695-16449135
MACS2_peak_146267	13	12.5577	-0.787788	0.181489	-4.34069	1.42035e-05	0.050443	0.655759	MACS2_peak_146267	17:19113029-19113466
MACS2_peak_94285	12	19.1202	-0.730727	0.168028	-4.34883	1.36863e-05	0.050443	0.605316	MACS2_peak_8273	1:32494136-32494466
MACS2_peak_17225	14	21.2655	0.705584	0.164784	4.28187	1.85328e-05	0.057206	0.800884	MACS2_peak_17225	1:100362311-100362777
MACS2_peak_19713	15	11.134	0.807232	0.18954	4.2589	2.0544e-05	0.057206	0.85809	MACS2_peak_19713	1:145574364-145574700
MACS2_peak_262040	16	17.2578	0.744722	0.173999	4.28003	1.86865e-05	0.057206	0.915296	MACS2_peak_262040	4:726472-726878
MACS2_peak_302091	17	19.331	-0.693787	0.163117	-4.2533	2.1064e-05	0.057206	0.972502	MACS2_peak_302091	6:8116483-8116930

## Sheet: MBD
Supplementary Table 1.2: Identified DMRs with MBD Enrichment method
GeneID	No.	Base mean	log2(FC)	StdErr	Wald-Stats	P-value	P-adj	Nominal Error	Peak ID	Region
MACS2_peak_31151	1	16.9204	0.707638	0.14927	4.74065	2.13029e-06	0.0603522	0.0603522	peak "MACS2_peak_31151"	17:2628447-2628934
MACS2_peak_80112	2	14.3005	0.746949	0.15669	4.76704	1.86949e-06	0.0603522	0.120704	peak "MACS2_peak_80112"	8:132404232-132404611
MACS2_peak_28209	6	30.6382	0.637106	0.144753	4.40132	1.07593e-05	0.144293	0.865757	peak "MACS2_peak_28209"	16:29132811-29133239
MACS2_peak_3418	3	21.972	-0.671777	0.155404	-4.32278	1.54078e-05	0.144293	0.432878	peak "MACS2_peak_3418"	1:72408209-72408594
MACS2_peak_59399	7	5.77279	0.696357	0.159915	4.35454	1.3335e-05	0.144293	1.01005	peak "MACS2_peak_59399"	4:1163349-1163641
MACS2_peak_7608	5	12.006	0.699835	0.158588	4.41293	1.01983e-05	0.144293	0.721464	peak "MACS2_peak_7608"	10:12412490-12412857
MACS2_peak_785	4	12.1397	0.66311	0.154553	4.29051	1.78262e-05	0.144293	0.577171	peak "MACS2_peak_785"	1:4467886-4468447
